# Supplementary material for: Rapid Genome-Wide Location-Specific Polymorphic SSR Marker Discovery in Black Pepper by GBS Approach
Source: Front Plant Sci. 2022 May 27;13:846937. doi: 10.3389/fpls.2022.846937 (PMC9197322; doi:10.3389/fpls.2022.846937)
Supplement: Supplementary File 1 — Black pepper variety details. [file Table_1.XLSX]

## Sheet: Sheet1
	Variety Name	Pedigree	Characteristics and other information
1	Panniyur-1 (P1)	Hybrid, Uthirankotta × Cheriyakaniakadan	Most Popular HYBRID variety - High yielding (UTHI x CHERI), High yielding, not suited to heavily shaded areas
2	Panniyur-2 (P2)	Selection (Cul. 141) from cv. Balancotta	Released variety, Shade tolerant
3	Panniyur-3 (P3)	Hybrid (Cul. 331), Uthirankotta × Cheriyakaniakadan	Released variety, Late maturing
4	Panniyur-4 (P4)	Selection from Kuthiravally type	Released variety, Stable yielder
5	Panniyur-5 (P5)	Open pollinated progeny selection from Perumkodi	Released variety -Tolerant to drought and Shade
6	Panniyur-6 (P6)	Clonal selection from Karimunda	Released variety, Suited to all black pepper tracts
7	Panniyur-7 (P7)	Open pollinated progeny selection from Kuthiravally	Released variety, Suited to all black pepper tracts
8	Panniyur-8 (P8)	Hybrid (HB 20052), Panniyur 6 × Panniyur 5	Released variety, High yielding, field tolerant to Phytophthora foot rot and drought
9	Sreekara (SRE)	Selection from Karimunda (KS-14)	Released variety, Suited to all black pepper tracts
10	PLD-2 (PLD)	Clonal selection from Kottanadan	Released variety, Suited to Thiruvananthapuram and Kollam districts of Kerala
11	2070	Piper nigrum accession	Wild Piper nigrum
12	Cheriyakaniakadan (CHERI)	Local cultivar	Parent of P1, It is a popular type and bears regularly, the yield is heavy (42% dried pepper) and of high quality, it is wilt resistant and popular in north and central Travancore (Kerala)
13	4216	Piper nigrum accession	Tolerant to drought
14	816	Piper nigrum accession	Tolerant to pollu beetle
15	Subhakara (SUB)	Selection from Karimunda (KS-27)	Released variety, Suited to all black pepper tracts
16	OP-P24	Phytophthora capsici tolerant black pepper lines	Tolerant to Phytophthora
17	Piper attenuatum (P.ATT)		Wild piper attenuatum- Tolerant to pollu beetle
18	4226	Piper nigrum accession	Tolerant to drought
19	Uthirankotta (UTHI)	Local cultivar	Parent of P1
20	5641	Piper nigrum accession	Susceptible to drought
21	Thevam (THE)	Clonal selection of Thevamundi	Released variety- good root regeneration capacity, Tolerant to Phytophthora foot rot; suited to high altitudes and plains
22	Vadakkan (VAD)	A cultiver from north Kerala, India, medium in quality and yield with relatively large berries	TRPLOID black pepper
23	Girimunda (GIRI)	Hybrid, Narayakodi x Neelamundi	Released variety, Suited to high altitudes
24	Shakthi (SHAK)	Open pollinated progeny of Perambramundi	Tolerant to Phytophthora
25	KS	Kumbakkal selection, local cultivar	Farmers variety – shown field tolerance to Phytophthora and drought
26	Pournami (POU)	Selection from Ottaplackal (Coll. 812)	Released variety - Tolerant to Meloidogynae
27	Panchami (PAN)	Selection from Aimpiriyan (Coll. 856)	Released variety, Late maturing
28	Malabar Excel (ME)	Hybrid, Cholamundi x Panniyur-1	Released variety, Suited to high altitudes; rich in oleoresin
29	ArkaCoorg Excel (CE)	Seedling selection	Released variety, High yielding, with long spikes and bold berries
